# Supplementary material for: Parental Knowledge, Attitudes and Practices About Streptococcal Pharyngotonsillitis and Antibiotic Use in Western Greece
Source: Antibiotics (Basel). 2026 Feb 2;15(2):149. doi: 10.3390/antibiotics15020149 (PMC12937277; doi:10.3390/antibiotics15020149)
Supplement: Supplementary file 1 [file antibiotics-15-00149-s001.zip]

Archive with 1 entries (1 files):
- antibiotics-4005916-supplementary.pdf
